# Supplementary material for: HSP expression depends on its molecular construction and different organs of the chicken: a meta-analysis
Source: Sci Rep. 2022 Sep 1;12:14901. doi: 10.1038/s41598-022-18985-0 (PMC9437049; doi:10.1038/s41598-022-18985-0)
Supplement: Supplementary file 2 — Supplementary Information 2. [file 41598_2022_18985_MOESM2_ESM.xlsx]

## Sheet: Brain
		Brain
HSP90							HSP70						HSP60
Author	ev.trt	n.trt	ev.ctrl	n.ctrl			Author	ev.trt	n.trt	ev.ctrl	n.ctrl		Author	ev.trt	n.trt	ev.ctrl	n.ctrl
Yang et al., 2016	78	15	39	15			Yang et al., 2016	40	15	4	15		Rajaei-Sharifabadi et al., 2017	1.5	36	1	36
Han et al., 2019	2.5	17	1	18			Han et al., 2019	7	18	1	17		Al-Zghoul et al., 2015	5.8	375	1	375
Rajaei-Sharifabadi et al., 2017	1.5	36	1	36			Rajaei-Sharifabadi et al., 2017	2	36	1	36		Rajaei-Sharifabadi et al., 2017	2	120	1	120
Al-Zghoul et al., 2015	6.3	375	1	375			Al-Zghoul et al., 2015	1.88	20	1	20		Greene et al., 2021	1.4	100	1	100
Rajaei-Sharifabadi et al., 2017	2.8	120	1	120			Rajaei-Sharifabadi et al., 2017	1	120	1	120

## Sheet: Heart
			Heart
HSP90							HSP70						HSP60
Author	ev.trt	n.trt	ev.ctrl	n.ctrl			Author	ev.trt	n.trt	ev.ctrl	n.ctrl		Author	ev.trt	n.trt	ev.ctrl	n.ctrl
Albokhadaim et al., 2019	11	200	25	200			Albokhadaim et al., 2019	11	200	20	200		Albokhadaim et al., 2019	11	200	18	200
Al-Zghoul et al., 2015	4	375	1	375			Tang et al., 2018	4	30	2	30		Santos et al., 2019	1.07	80	1	80
Zhang et al., 2016	15	90	1	90			Santos et al., 2019	14.61	80	1.07	80		Al-Zghoul et al., 2015	1.8	375	1	375
							Al-Zghoul et al., 2015	1.46	1500	1	1500

## Sheet: Liver
				Liver
HSP90							HSP70						HSP60
Author	ev.trt	n.trt	ev.ctrl	n.ctrl			Author	ev.trt	n.trt	ev.ctrl	n.ctrl		Author	ev.trt	n.trt	ev.ctrl	n.ctrl
Albokhadaim et al., 2019	26	50	13	50			Albokhadaim et al., 2019	23	50	13	50		Albokhadaim et al., 2019	26	50	13	50
Vinoth et al., 2015	42	192	43.5	260			Al Wakeel et al., 2019	19	20	1	20		Kang and Shim, 2021	4	48	1	48
Yang et al.,2016	50	15	15	15			Kang and Shim, 2021	120	48	1	48		Vinoth et al., 2015	40	192	42	260
Miao et al., 2021	2	36	1	36			Roushdy et al.,2018	1.5	45	1	45		Madkour et al., 2021	1.3	60	1	60
Madkour et al., 2021	3	60	1	60			Vinoth et al., 2015	43	192	41.5	260		Santos et al., 2019	7.32	80	1	80
							Yang et al.,2016	0.5	15	3	15
							Madkour et al., 2021	12	60	1	60
							Santos et al., 2019	4.06	80	0.93	80

## Sheet: Muscle
						Muscle
HSP90							HSP70						HSP60
Author	ev.trt	n.trt	ev.ctrl	n.ctrl			Author	ev.trt	n.trt	ev.ctrl	n.ctrl		Author	ev.trt	n.trt	ev.ctrl	n.ctrl
Han et al., 2019	2	18	1	17			Al-Zghoul, 2018 (5 day)	1.11	300	1	300		Al-Zghoul, 2018 (5 day)	0.15	300	1	300
Al-Zghoul et al., 2015 (10 day)	1.4	10	1	10			Al-Zghoul, 2018 (7 day)	3.14	300	1	300		Al-Zghoul, 2018 (7 day)	0.51	300	1	300
Al-Zghoul et al., 2015 (28 day)	1.8	10	1	10			Han et al., 2019	1.4	18	1	17		Al-Zghoul et al., 2015 (10 day)	1.5	10	1	10
Belal et al., 2018	1.2	10	1.3	10			Nguyen et al., 2017	2.5	30	1	30		Al-Zghoul et al., 2015 (28 day)	2.5	10	1	10
							Al-Zghoul et al., 2015	1.99	1500	1	1500		Belal et al., 2018	2.2	10	1.9	10
							Belal et al., 2018	3	10	2.2	10

## Sheet: Intestine 
					Intestine
HSP90							HSP70						HSP60
Author	ev.trt	n.trt	ev.ctrl	n.ctrl			Author	ev.trt	n.trt	ev.ctrl	n.ctrl		Author	ev.trt	n.trt	ev.ctrl	n.ctrl
Uerlings et al., 2018	1.48	40	0.92	40			Uerlings et al., 2018	1.03	40	0.99	40		Yang et al., 2021	0.9	60	0.8	60
Varasteh et al., 2015	1.8	10	1	10			Al-Zghoul et al., 2020	4	40	2	40		Siddiqui et al., 2020	1.4	120	1	120
Yang et al., 2021	1.5	60	1	60			Varasteh et al., 2015	2.5	10	1	10		Tabler et al., 2020	1	25	1	25
Tabler et al., 2020	1	25	1	25			Yang et al., 2021	5	60	1	60		Yu et al., 2021	1.5	50	0.4	50
Yu et al., 2021	2.5	50	1	50			Siddiqui et al., 2020	1.8	120	1	120		Hasan Siddiqui et al., 2020	1.6	120	1	120
							Tabler et al., 2020	2.5	25	1	25
							Yu et al., 2021	0.5	50	0.5	50
							Hasan Siddiqui et al., 2020	2.4	120	1	120

## Sheet: PEDro criteria
	Eligibility criteria specified	25
	Random allocation	26
	Concealed allocation	22
	Groups similar at baseline	26
	Subject blinding	24
	Therapist blinding	3
	Assessor blinding	2
	Less than 15% dropouts	24
	Intention-to-treat analysis	1
	Between-group statistical comparisons	25
	Point measures and variability data	26
